# Supplementary material for: Poliomyelitis in Nigeria: Impact of Vaccination Services and Polio Intervention and Eradication Efforts
Source: Vaccines (Basel). 2025 Feb 25;13(3):232. doi: 10.3390/vaccines13030232 (PMC11945573; doi:10.3390/vaccines13030232)
Supplement: Supplementary file 1 [file vaccines-13-00232-s001.zip]

Archive with 1 entries (1 files):
- vaccines-3440521-supplementary.pdf
